# Supplementary material for: High-throughput mutagenesis using a two-fragment PCR approach
Source: Sci Rep. 2017 Jul 28;7:6787. doi: 10.1038/s41598-017-07010-4 (PMC5533798; doi:10.1038/s41598-017-07010-4)
Supplement: Supplementary file 1 — Supplementary Dataset 1 [file 41598_2017_7010_MOESM1_ESM.xlsx]

## Sheet: CB2 primers
CB2 residue	forward primers								reverse primers								failure reason
	annealing region	length	Ta/°C	Tm(primer)/°C	GC clamp	annealing length	GC content	primer sequence	annealing region	length	Ta/°C	Tm(primer)/°C	GC clamp	annealing length	GC content	primer sequence
1	aggtaccXXXgaggagtgctgggtg	25	60.4	65.9	2	15	0.68	aggtaccGCcgaggagtgctgggtg	ggtcctgcaggtaccXXXgaggagtgct	28	64.2	68.7	3	15	0.68	agcactcctcgGCggtacctgcaggacc
2	gtaccatgGXXgagtgctgggtgac	25	60.6	64.2	2	14	0.64	gtaccatgGCcgagtgctgggtgac	cctgcaggtaccatgGXXgagtgctgg	27	64.2	67.3	3	15	0.67	ccagcactcgGCcatggtacctgcagg
3	catggagGXXtgctgggtgactgag	25	60.6	64.2	2	15	0.64	catggagGCctgctgggtgactgag	gcaggtaccatggagGXXtgctgggtga	28	64.3	67.2	3	15	0.64	tcacccagcagGCctccatggtacctgc
4	ggaggagXXctgggtgactgagatc	25	60.6	64.2	2	15	0.64	ggaggagGCctgggtgactgagatc	ggtaccatggaggagXXctgggtgactg	28	64.3	67.2	3	15	0.64	cagtcacccagGCctcctccatggtacc
5	gtgcXXXgtgactgagatcgccaatgg	27	60.8	65.8	3	20	0.63	gtgcGCcgtgactgagatcgccaatgg	gtaccatggaggagtgcXXXgtgactgagatcg	33	65.7	69.4	2	17	0.61	cgatctcagtcacgGCgcactcctccatggtac
6	gtgctggGXXactgagatcgccaatg	26	60.8	64.3	2	16	0.62	gtgctggGCcactgagatcgccaatg	catggaggagtgctggGXXactgagatcg	29	64.3	67.2	2	16	0.62	cgatctcagtgGCccagcactcctccatg
7	gctgggtgXCtgagatcgccaatgg	25	62.5	64.2	3	14	0.64	gctgggtgGCtgagatcgccaatgg	gaggagtgctgggtgXCtgagatcgcc	27	65.8	67.3	2	15	0.67	ggcgatctcaGCcacccagcactcctc
8	gggtgactGXXatcgccaatggctc	25	60.6	64.2	2	14	0.64	gggtgactGCcatcgccaatggctc	gagtgctgggtgactGXXatcgccaat	27	61	64.3	2	15	0.59	attggcgatgGCagtcacccagcactc
9	gactgagXXcgccaatggctccaagg	26	62.5	65.8	3	16	0.65	gactgagGCcgccaatggctccaagg	gtgctgggtgactgagXXcgccaatggct	29	65.8	68.6	2	16	0.66	agccattggcgGCctcagtcacccagcac
10	gagatcGXCaatggctccaaggacg	25	60.8	61	3	16	0.56	gagatcGtCaatggctccaaggacg	ctgggtgactgagatcGXCaatggctccaa	30	64.3	64.4	2	16	0.53	ttggagccattGaCgatctcagtcacccag
11	atcgccXXtggctccaaggacggtc	25	62.4	65.9	2	16	0.68	atcgccGCtggctccaaggacggtc	gtgactgagatcgccXXtggctccaagga	29	64.3	67.2	2	15	0.62	tccttggagccaGCggcgatctcagtcac
12	cgccaatGXctccaaggacggtctg	25	62.5	64.2	2	15	0.64	cgccaatGCctccaaggacggtctg	gactgagatcgccaatGXctccaaggacg	29	64.3	65.7	2	16	0.59	cgtccttggagGCattggcgatctcagtc
13	caatggcXCcaaggacggtctggac	25	62.5	64.2	2	15	0.64	caatggcGCcaaggacggtctggac	gagatcgccaatggcXCcaaggacggtc	28	65.8	67.2	2	15	0.64	gaccgtccttgGCgccattggcgatctc	failed sequencing x2	primer misannealing x5
14	atggctccXXXgacggtctggacag	25	60.4	65.9	2	14	0.68	atggctccGCcgacggtctggacag	gatcgccaatggctccXXXgacggtctg	28	64.2	68.7	2	16	0.68	cagaccgtcgGCggagccattggcgatc	failed sequencing x2	primer misannealing x3
15	ggctccaagGXcggtctggacagcaac	27	65.8	67.3	2	15	0.67	ggctccaagGCcggtctggacagcaac	gatcgccaatggctccaagGXcggtctgga	30	67.2	68.5	2	19	0.63	tccagaccgGCcttggagccattggcgatc	additional point mutation
16	ggacGXtctggacagcaaccccatg	25	62.5	64.2	2	18	0.64	ggacGCtctggacagcaaccccatg	caatggctccaaggacGXtctggacagcaacc	32	67	68.2	2	16	0.59	ggttgctgtccagaGCgtccttggagccattg
17	aggacggtXXXgacagcaaccccatg	26	60.6	65.8	2	15	0.65	aggacggtGCcgacagcaaccccatg	caatggctccaaggacggtXXXgacagcaac	31	64.3	68.3	2	19	0.61	gttgctgtcgGCaccgtccttggagccattg
18	cggtctgGXcagcaaccccatgaag	25	62.5	64.2	2	15	0.64	cggtctgGCcagcaaccccatgaag	ctccaaggacggtctgGXcagcaacccca	29	67.2	68.6	2	16	0.66	tggggttgctgGCcagaccgtccttggag
19	gtctggacXXcaaccccatgaaggac	26	60.8	64.3	2	15	0.62	gtctggacGCcaaccccatgaaggac	caaggacggtctggacXXcaaccccatg	28	64.3	67.2	2	16	0.64	catggggttgGCgtccagaccgtccttg
20	tggacagcXXccccatgaaggactac	26	60.8	64.3	2	15	0.62	tggacagcGCccccatgaaggactac	gacggtctggacagcXXccccatgaag	27	64.2	67.3	2	15	0.67	cttcatggggGCgctgtccagaccgtc	failed sequencing x3	additional point mutation
21	ggacagcaacXCcatgaaggactacatg	28	61.3	62.9	2	15	0.54	ggacagcaacGCcatgaaggactacatg	ggtctggacagcaacXCcatgaagg	25	60.8	62.6	3	15	0.6	ccttcatgGCgttgctgtccagacc
22	ccccXXXaaggactacatgatcctctcc	28	61	65.8	3	21	0.61	ccccGCcaaggactacatgatcctctcc	ctggacagcaaccccXXXaaggactacatga	31	62.9	67	2	15	0.58	tcatgtagtccttgGCggggttgctgtccag
23	ccccatgXXXgactacatgatcctctcc	28	61	65.8	3	18	0.61	ccccatgGCcgactacatgatcctctcc	ggacagcaaccccatgXXXgactacatga	29	61.1	65.7	3	16	0.59	tcatgtagtcgGCcatggggttgctgtcc
24	ccccatgaagGXctacatgatcctctc	27	61.1	62.8	2	14	0.56	ccccatgaagGCctacatgatcctctc	gacagcaaccccatgaagGXctacatga	28	61.3	62.9	2	18	0.54	tcatgtagGCcttcatggggttgctgtc
25	gacXXcatgatcctctccggccctc	25	62.4	65.9	2	19	0.68	gacGCcatgatcctctccggccctc	caaccccatgaaggacXXcatgatcctctccgg	33	67	69.4	2	16	0.61	ccggagaggatcatgGCgtccttcatggggttg
26	ggactacXXXatcctctccggccctc	26	62.4	67.4	2	16	0.69	ggactacGCcatcctctccggccctc	caaccccatgaaggactacXXXatcctctccg	32	64.3	68.2	2	19	0.59	cggagaggatgGCgtagtccttcatggggttg
27	ctacatgXXcctctccggccctcag	25	62.4	65.9	2	15	0.68	ctacatgGCcctctccggccctcag	catgaaggactacatgXXcctctccggcc	29	64.3	67.2	2	16	0.62	ggccggagaggGCcatgtagtccttcatg
28	gatcXXctccggccctcagaaaactg	26	60.8	64.3	2	19	0.62	gatcGCctccggccctcagaaaactg	gaaggactacatgatcXXctccggccctcaga	32	65.7	68.2	2	16	0.59	tctgagggccggagGCgatcatgtagtccttc
29	tgatcctcXCcggccctcagaaaac	25	60.8	62.6	2	14	0.6	tgatcctcGCcggccctcagaaaac	gactacatgatcctcXCcggccctcag	27	64.3	65.8	2	15	0.63	ctgagggccgGCgaggatcatgtagtc
30	tcctctccGXccctcagaaaactgc	25	60.8	62.6	3	14	0.6	tcctctccGCccctcagaaaactgc	ctacatgatcctctccGXccctcagaaa	28	61.3	62.9	2	16	0.54	tttctgagggGCggagaggatcatgtag
31	ctccggcXCtcagaaaactgccgtc	25	62.5	64.2	2	15	0.64	ctccggcGCtcagaaaactgccgtc	catgatcctctccggcXCtcagaaaactg	29	62.9	64.3	2	16	0.55	cagttttctgaGCgccggagaggatcatg
32	gccctXXXaaaactgccgtcgccgtg	26	62.4	67.4	2	18	0.69	gccctGCcaaaactgccgtcgccgtg	gatcctctccggccctXXXaaaactgccgtc	31	65.8	69.7	2	16	0.65	gacggcagttttgGCagggccggagaggatc
33	ccctcagXXXactgccgtcgccgtg	25	64.2	69.2	2	15	0.76	ccctcagGCcactgccgtcgccgtg	ctctccggccctcagXXXactgccgtcg	28	67.5	71.6	2	15	0.75	cgacggcagtgGCctgagggccggagag	failed sequencing	no mutation
34	cctcagaaaXCtgccgtcgccgtgctg	27	65.8	67.3	2	15	0.67	cctcagaaaGCtgccgtcgccgtgctg	ctccggccctcagaaaXCtgccgtcgc	27	67.4	68.8	2	16	0.7	gcgacggcaGCtttctgagggccggag
35	ctcagaaaactGXCgtcgccgtgctgtg	28	64.3	64.3	2	14	0.57	ctcagaaaactGtCgtcgccgtgctgtg	ctccggccctcagaaaactGXCgtcgcc	28	67.3	67.2	2	19	0.64	ggcgacGaCagttttctgagggccggag	failed sequencing	additional point mutation
36	aaactgccGXcgccgtgctgtgtac	25	62.5	64.2	2	14	0.64	aaactgccGCcgccgtgctgtgtac	cctcagaaaactgccGXcgccgtgctg	27	65.8	67.3	3	15	0.67	cagcacggcgGCggcagttttctgagg
37	tgccgtcGXCgtgctgtgtactctc	25	62.5	62.6	2	15	0.6	tgccgtcGtCgtgctgtgtactctc	cagaaaactgccgtcGXCgtgctgtgta	28	62.8	62.9	2	15	0.54	tacacagcacGaCgacggcagttttctg
38	cgtcgccGXXctgtgtactctcctg	25	62.4	65.9	2	15	0.68	cgtcgccGCcctgtgtactctcctg	gaaaactgccgtcgccGXXctgtgtactc	29	64.3	67.2	2	16	0.62	gagtacacaggGCggcgacggcagttttc
39	ccgtgXXXtgtactctcctgggcctg	26	62.4	67.4	2	18	0.69	ccgtgGCctgtactctcctgggcctg	gaaaactgccgtcgccgtgXXXtgtactctcctg	34	67	70.4	2	19	0.62	caggagagtacagGCcacggcgacggcagttttc
40	ccgtgctgXXtactctcctgggcctg	26	64.2	67.4	2	15	0.69	ccgtgctgGCtactctcctgggcctg	ctgccgtcgccgtgctgXXtactctcctg	29	67.3	70	2	17	0.69	caggagagtaGCcagcacggcgacggcag
41	tgctgtgtXCtctcctgggcctgctc	26	64.2	65.8	2	15	0.65	tgctgtgtGCtctcctgggcctgctc	gtcgccgtgctgtgtXCtctcctgggc	27	67.4	68.8	2	15	0.7	gcccaggagaGCacacagcacggcgac
42	ctgtgtactXXcctgggcctgctctc	26	62.5	65.8	2	14	0.65	ctgtgtactGCcctgggcctgctctc	gtcgccgtgctgtgtactXXcctgggcct	29	67.3	70	2	18	0.69	aggcccaggGCagtacacagcacggcgac
43	tctcXXXggcctgctctccgccctg	25	64.2	69.2	2	18	0.76	tctcGCcggcctgctctccgccctg	gtgctgtgtactctcXXXggcctgctctccg	31	67.2	71	2	15	0.68	cggagagcaggccgGCgagagtacacagcac
44	tctcctgGXcctgctctccgccctg	25	65.9	67.5	2	15	0.72	tctcctgGCcctgctctccgccctg	ctgtgtactctcctgGXcctgctctccg	28	65.8	67.2	2	15	0.64	cggagagcaggGCcaggagagtacacag	primer misannealing x2
45	ctgggcXXXctctccgccctggaaaac	27	64.2	68.8	2	18	0.7	ctgggcGCcctctccgccctggaaaac	gtgtactctcctgggcXXXctctccgccct	30	67.3	71.2	2	16	0.7	agggcggagaggGCgcccaggagagtacac
46	ctgggcctgXXctccgccctggaaaac	27	65.9	68.8	2	15	0.7	ctgggcctgGCctccgccctggaaaac	gtactctcctgggcctgXXctccgccct	28	67.4	70.2	2	17	0.71	agggcggagGCcaggcccaggagagtac
47	ggcctgctcXCcgccctggaaaacg	25	65.9	67.5	3	13	0.72	ggcctgctcGCcgccctggaaaacg	cctgggcctgctcXCcgccctggaaa	26	67.5	69	3	13	0.73	tttccagggcgGCgagcaggcccagg
48	ctctccGXCctggaaaacgtggccgtc	27	65.8	65.8	2	18	0.63	ctctccGtCctggaaaacgtggccgtc	ctgggcctgctctccGXCctggaaaacgt	29	67.2	67.2	2	15	0.62	acgttttccagGaCggagagcaggcccag	failed sequencing	primer misannealing
49	tctccgccXXXgaaaacgtggccgtc	26	62.4	67.4	2	15	0.69	tctccgccGCcgaaaacgtggccgtc	ctgggcctgctctccgccXXXgaaaacgtg	30	67.3	71.2	2	18	0.7	cacgttttcgGCggcggagagcaggcccag
50	ccgccctgGXXaacgtggccgtcctc	26	67.6	70.6	2	15	0.77	ccgccctgGCcaacgtggccgtcctc	ctgctctccgccctgGXXaacgtggcc	27	67.5	70.4	2	15	0.74	ggccacgttgGCcagggcggagagcag
51	ccctggaaXXcgtggccgtcctctac	26	64.2	67.4	2	15	0.69	ccctggaaGCcgtggccgtcctctac	ctctccgccctggaaXXcgtggccgtc	27	67.5	70.4	2	15	0.74	gacggccacgGCttccagggcggagag
53	ggaaaacgtgGXCgtcctctacctcatc	28	62.8	62.9	2	15	0.54	ggaaaacgtgGtCgtcctctacctcatc	ctccgccctggaaaacgtgGXCgtcctct	29	67.2	67.2	2	19	0.62	agaggacGaCcacgttttccagggcggag
54	cgtggccGXcctctacctcatcctg	25	64.2	65.9	2	15	0.68	cgtggccGCcctctacctcatcctg	ctggaaaacgtggccGXcctctacctca	28	64.3	65.8	2	15	0.61	tgaggtagaggGCggccacgttttccag
55	tggccgtcXXctacctcatcctgtc	25	60.6	64.2	2	14	0.64	tggccgtcGCctacctcatcctgtc	gaaaacgtggccgtcXXctacctcatc	27	61	64.3	2	15	0.59	gatgaggtagGCgacggccacgttttc
56	ccgtcctcXXcctcatcctgtccag	25	62.4	65.9	2	14	0.68	ccgtcctcGCcctcatcctgtccag	gaaaacgtggccgtcctcXXcctcatcctg	30	65.8	68.5	2	18	0.63	caggatgaggGCgaggacggccacgttttc
57	cctctacXXcatcctgtccagccatc	26	60.8	64.3	2	16	0.62	cctctacGCcatcctgtccagccatc	gtggccgtcctctacXXcatcctgtcca	28	64.3	67.2	2	15	0.64	tggacaggatgGCgtagaggacggccac
58	ctctacctcXXcctgtccagccatcag	27	62.6	65.8	2	15	0.63	ctctacctcGCcctgtccagccatcag	gtggccgtcctctacctcXXcctgtccag	29	67.3	70	2	18	0.69	ctggacaggGCgaggtagaggacggccac
59	cctcatcXXXtccagccatcagctgc	26	60.6	65.8	3	16	0.65	cctcatcGCctccagccatcagctgc	gtcctctacctcatcXXXtccagccatc	28	61	65.8	2	15	0.61	gatggctggagGCgatgaggtagaggac
60	cctcatcctgXCcagccatcagctg	25	62.5	64.2	2	12	0.64	cctcatcctgGCcagccatcagctg	cctctacctcatcctgXCcagccatc	26	62.6	64.3	3	16	0.62	gatggctgGCcaggatgaggtagagg
61	tgtccXXccatcagctgcgccgcaag	26	64.2	67.4	2	18	0.69	tgtccGCccatcagctgcgccgcaag	ctacctcatcctgtccXXccatcagctgcgc	31	67.2	69.7	2	16	0.65	gcgcagctgatggGCggacaggatgaggtag
62	gtccagcXXtcagctgcgccgcaag	25	64.2	67.5	2	15	0.72	gtccagcGCtcagctgcgccgcaag	ctcatcctgtccagcXXtcagctgcgcc	28	65.8	68.7	2	15	0.68	ggcgcagctgaGCgctggacaggatgag
63	gccatXXXctgcgccgcaagccttc	25	62.3	67.5	2	17	0.72	gccatGCcctgcgccgcaagccttc	catcctgtccagccatXXXctgcgccgcaag	31	67.2	71	2	16	0.68	cttgcggcgcaggGCatggctggacaggatg
64	gccatcagXXXcgccgcaagccttc	25	62.3	67.5	2	14	0.72	gccatcagGCccgccgcaagccttc	ctgtccagccatcagXXXcgccgcaag	27	64.2	68.8	2	15	0.7	cttgcggcggGCctgatggctggacag
65	cagctgXXccgcaagccttcctacc	25	62.4	65.9	3	16	0.68	cagctgGCccgcaagccttcctacc	gtccagccatcagctgXXccgcaagccttc	30	67.2	69.8	2	16	0.67	gaaggcttgcggGCcagctgatggctggac
66	gctgcgcXXcaagccttcctacctg	25	62.4	65.9	2	15	0.68	gctgcgcGCcaagccttcctacctg	cagccatcagctgcgcXXcaagccttcct	29	65.8	68.6	2	16	0.66	aggaaggcttgGCgcgcagctgatggctg	primer misannealing
67	gcgccgcXXXccttcctacctgttc	25	62.3	67.5	2	15	0.72	gcgccgcGCcccttcctacctgttc	catcagctgcgccgcXXXccttcctacc	28	65.9	70.2	2	15	0.71	ggtaggaagggGCgcggcgcagctgatg	no mutation
68	gccgcaagXCttcctacctgttcattg	27	61.1	62.8	2	16	0.56	gccgcaagGCttcctacctgttcattg	cagctgcgccgcaagXCttcctacctg	27	65.8	67.3	2	15	0.67	caggtaggaaGCcttgcggcgcagctg
69	cgcaagcctXCctacctgttcattgg	26	61	62.7	3	14	0.58	cgcaagcctGCctacctgttcattgg	ctgcgccgcaagcctXCctacctgtt	26	64.2	65.8	2	15	0.65	aacaggtagGCaggcttgcggcgcag
70	agccttccXXcctgttcattggctcc	26	60.8	64.3	3	15	0.62	agccttccGCcctgttcattggctcc	ctgcgccgcaagccttccXXcctgttcatt	30	65.8	68.5	2	18	0.63	aatgaacaggGCggaaggcttgcggcgcag
71	gccttcctacXXXttcattggctccctg	28	61	65.8	2	15	0.61	gccttcctacGCcttcattggctccctg	ctgcgccgcaagccttcctacXXXttcattg	31	64.3	68.3	2	21	0.61	caatgaagGCgtaggaaggcttgcggcgcag
72	tcctacctgXXcattggctccctgg	25	60.6	64.2	3	13	0.64	tcctacctgGCcattggctccctgg	caagccttcctacctgXXcattggctc	27	61	64.3	2	16	0.59	gagccaatgGCcaggtaggaaggcttg
73	tgttcXXtggctccctggccggcgctg	27	67.5	70.4	2	19	0.74	tgttcGCtggctccctggccggcgctg	ccttcctacctgttcXXtggctccctggcc	30	67.2	69.8	3	15	0.67	ggccagggagccaGCgaacaggtaggaagg
74	ttcattGXctccctggccggcgctg	25	64.2	65.9	2	16	0.68	ttcattGCctccctggccggcgctg	cttcctacctgttcattGXctccctggccgg	31	67.1	68.3	2	17	0.61	ccggccagggagGCaatgaacaggtaggaag
75	tcattggcXCcctggccggcgctgac	26	67.5	69	2	15	0.73	tcattggcGCcctggccggcgctgac	ctacctgttcattggcXCcctggccggc	28	67.3	68.7	2	16	0.68	gccggccaggGCgccaatgaacaggtag	primer misannealing x2
77	ctccctgGXCggcgctgactttctc	25	64.2	64.2	2	15	0.64	ctccctgGtCggcgctgactttctc	gttcattggctccctgGXCggcgctgact	29	67.2	67.2	2	16	0.62	agtcagcgccGaCcagggagccaatgaac
78	ctggccGXcgctgactttctcgcttc	26	64.2	65.8	2	17	0.65	ctggccGCcgctgactttctcgcttc	cattggctccctggccGXcgctgactttct	30	67.2	68.5	2	16	0.63	agaaagtcagcgGCggccagggagccaatg
79	ctggccggcGXXgactttctcgcttc	26	64.2	65.8	2	14	0.65	ctggccggcGtggactttctcgcttc	cattggctccctggccggcGXXgactttct	30	67.2	68.5	2	19	0.63	agaaagtccaCgccggccagggagccaatg
80	cggcgctGXctttctcgcttccgtc	25	64.2	65.9	2	15	0.68	cggcgctGCctttctcgcttccgtc	cctggccggcgctGXctttctcgctt	26	65.9	67.4	3	13	0.69	aagcgagaaagGCagcgccggccagg	failed sequencing x2	primer misannealing
81	gcgctgacXXtctcgcttccgtcgtc	26	64.2	67.4	2	15	0.69	gcgctgacGCtctcgcttccgtcgtc	ctggccggcgctgacXXtctcgcttcc	27	67.5	70.4	2	15	0.74	ggaagcgagaGCgtcagcgccggccag	primer misannealing x7
82	cgctgactttXXcgcttccgtcgtcttc	28	62.7	65.8	2	15	0.61	cgctgactttGCcgcttccgtcgtcttc	ctggccggcgctgactttXXcgcttccg	28	67.4	70.2	2	18	0.71	cggaagcgGCaaagtcagcgccggccag
83	gctgactttctcGXXtccgtcgtcttcgcctg	32	67.1	68.2	2	17	0.59	gctgactttctcGtgtccgtcgtcttcgcctg	ctggccggcgctgactttctcGXXtccgt	29	67.3	68.6	2	21	0.66	acggacaCgagaaagtcagcgccggccag
84	ttctcgctXCcgtcgtcttcgcctg	25	62.5	64.2	2	14	0.64	ttctcgctGCcgtcgtcttcgcctg	gctgactttctcgctXCcgtcgtcttc	27	62.7	64.3	3	15	0.59	gaagacgacgGCagcgagaaagtcagc
85	tcgcttccGXcgtcttcgcctgcag	25	64.2	65.9	2	14	0.68	tcgcttccGCcgtcttcgcctgcag	gactttctcgcttccGXcgtcttcgcc	27	64.3	65.8	2	15	0.63	ggcgaagacgGCggaagcgagaaagtc
86	ttccgtcGXcttcgcctgcagcttc	25	62.5	64.2	2	15	0.64	ttccgtcGCcttcgcctgcagcttc	ctttctcgcttccgtcGXcttcgcctgca	29	65.8	67.2	2	16	0.62	tgcaggcgaagGCgacggaagcgagaaag
87	cgtcgtcXXcgcctgcagcttcgtg	25	64.2	67.5	2	15	0.72	cgtcgtcGCcgcctgcagcttcgtg	ctcgcttccgtcgtcXXcgcctgcagct	28	67.4	70.2	2	15	0.71	agctgcaggcgGCgacgacggaagcgag	failed sequencing x3	primer misannealing x4
88	cgtcttcGXCtgcagcttcgtgaac	25	60.8	61	2	15	0.56	cgtcttcGtCtgcagcttcgtgaac	gcttccgtcgtcttcGXCtgcagcttcgt	29	65.8	65.7	3	15	0.59	acgaagctgcaGaCgaagacgacggaagc
89	gtcttcgccXXcagcttcgtgaactttc	28	61.1	64.3	2	16	0.57	gtcttcgccGCcagcttcgtgaactttc	cttccgtcgtcttcgccXXcagcttcgt	28	64.3	67.2	2	17	0.64	acgaagctgGCggcgaagacgacggaag
90	cgcctgcXXcttcgtgaactttcacg	26	60.8	64.3	3	16	0.62	cgcctgcGCcttcgtgaactttcacg	gtcgtcttcgcctgcXXcttcgtgaact	28	62.7	65.8	2	15	0.61	agttcacgaagGCgcaggcgaagacgac
91	cctgcagcXXcgtgaactttcacgtg	26	60.8	64.3	2	15	0.62	cctgcagcGCcgtgaactttcacgtg	gtcttcgcctgcagcXXcgtgaacttt	27	61	64.3	2	15	0.59	aaagttcacgGCgctgcaggcgaagac
92	cGXXaactttcacgtgttccacggcgtc	28	62.7	65.8	2	24	0.61	cGCcaactttcacgtgttccacggcgtc	cttcgcctgcagcttcGXXaactttcacgtgttcc	35	66.9	69.1	2	16	0.57	ggaacacgtgaaagttgGCgaagctgcaggcgaag
94	tgaacXXtcacgtgttccacggcgtc	26	60.8	64.3	2	18	0.62	tgaacGCtcacgtgttccacggcgtc	ctgcagcttcgtgaacXXtcacgtgttccac	31	64.3	67	2	16	0.58	gtggaacacgtgaGCgttcacgaagctgcag
95	gaactttXXcgtgttccacggcgtcg	26	60.8	64.3	3	16	0.62	gaactttGCcgtgttccacggcgtcg	cagcttcgtgaactttXXcgtgttccacg	29	61.3	64.3	2	16	0.55	cgtggaacacgGCaaagttcacgaagctg
96	ttcacGXXttccacggcgtcgatagc	26	60.8	64.3	3	18	0.62	ttcacGCcttccacggcgtcgatagc	cttcgtgaactttcacGXXttccacggcgtc	31	64.3	67	2	16	0.58	gacgccgtggaagGCgtgaaagttcacgaag	primer misannealing
97	ttcacgtgXXccacggcgtcgatag	25	60.6	64.2	2	14	0.64	ttcacgtgGCccacggcgtcgatag	gtgaactttcacgtgXXccacggcgtc	27	62.6	65.8	2	15	0.63	gacgccgtggGCcacgtgaaagttcac	additional point mutation
98	cgtgttcXXcggcgtcgatagcaag	25	60.6	64.2	2	15	0.64	cgtgttcGCcggcgtcgatagcaag	gaactttcacgtgttcXXcggcgtcgata	29	61.3	64.3	2	16	0.55	tatcgacgccgGCgaacacgtgaaagttc	primer misannealing	no mutation
99	ccacGXcgtcgatagcaaggccgtc	25	64.2	65.9	2	18	0.68	ccacGCcgtcgatagcaaggccgtc	ctttcacgtgttccacGXcgtcgatagcaagg	32	65.7	67	2	16	0.56	ccttgctatcgacgGCgtggaacacgtgaaag
100	ccacggcGXcgatagcaaggccgtc	25	65.9	67.5	2	15	0.72	ccacggcGCcgatagcaaggccgtc	cacgtgttccacggcGXcgatagcaagg	28	65.8	67.2	2	15	0.64	ccttgctatcgGCgccgtggaacacgtg
101	cggcgtcGXtagcaaggccgtcttc	25	64.2	65.9	2	15	0.68	cggcgtcGCtagcaaggccgtcttc	gtgttccacggcgtcGXtagcaaggccg	28	67.3	68.7	2	15	0.68	cggccttgctaGCgacgccgtggaacac
102	gcgtcgatXXcaaggccgtcttcctc	26	62.5	65.8	2	15	0.65	gcgtcgatGCcaaggccgtcttcctc	gttccacggcgtcgatXXcaaggccgtc	28	65.8	68.7	2	16	0.68	gacggccttgGCatcgacgccgtggaac	failed sequencing
103	tcgatagcXXXgccgtcttcctcctc	26	60.6	65.8	2	15	0.65	tcgatagcGCcgccgtcttcctcctc	cacggcgtcgatagcXXXgccgtcttc	27	64.2	68.8	2	15	0.7	gaagacggcgGCgctatcgacgccgtg
104	gatagcaagGXCgtcttcctcctcaag	27	61.1	61.3	2	15	0.52	gatagcaagGtCgtcttcctcctcaag	cacggcgtcgatagcaagGXCgtcttcct	29	65.8	65.7	2	18	0.59	aggaagacGaCcttgctatcgacgccgtg
105	caaggccGXcttcctcctcaagatc	25	60.8	62.6	2	15	0.6	caaggccGCcttcctcctcaagatc	gtcgatagcaaggccGXcttcctcctca	28	64.3	65.8	2	15	0.61	tgaggaggaagGCggccttgctatcgac	failed sequencing x2	lower sequence quality x3	primer tandem repeat
106	ccgtcXXcctcctcaagatcggtag	25	60.6	64.2	2	17	0.64	ccgtcGCcctcctcaagatcggtag	gatagcaaggccgtcXXcctcctcaagatc	30	64.3	67.1	2	15	0.6	gatcttgaggaggGCgacggccttgctatc
107	gccgtcttcXXcctcaagatcggtag	26	60.8	64.3	2	14	0.62	gccgtcttcGCcctcaagatcggtag	gatagcaaggccgtcttcXXcctcaagat	29	61.3	64.3	2	18	0.55	atcttgaggGCgaagacggccttgctatc
108	tcctcXXcaagatcggtagcgtgacc	26	60.8	64.3	3	18	0.62	tcctcGCcaagatcggtagcgtgacc	caaggccgtcttcctcXXcaagatcggtagc	31	65.7	68.3	2	16	0.61	gctaccgatcttgGCgaggaagacggccttg
109	cttcctcctcXXXatcggtagcgtgac	27	60.8	65.8	2	14	0.63	cttcctcctcGCcatcggtagcgtgac	caaggccgtcttcctcctcXXXatcggta	29	62.7	67.2	2	19	0.62	taccgatgGCgaggaggaagacggccttg
110	cctcaagXXcggtagcgtgaccatg	25	60.6	64.2	2	15	0.64	cctcaagGCcggtagcgtgaccatg	gtcttcctcctcaagXXcggtagcgtga	28	62.7	65.8	2	15	0.61	tcacgctaccgGCcttgaggaggaagac
111	cctcaagatcGXtagcgtgaccatgac	27	61.1	62.8	2	14	0.56	cctcaagatcGCtagcgtgaccatgac	cttcctcctcaagatcGXtagcgtgac	27	61.1	62.8	2	16	0.56	gtcacgctaGCgatcttgaggaggaag
112	cggtXXcgtgaccatgaccttcactg	26	60.8	64.3	2	19	0.62	cggtGCcgtgaccatgaccttcactg	ctcctcaagatcggtXXcgtgaccatgacct	31	64.3	67	2	15	0.58	aggtcatggtcacgGCaccgatcttgaggag
113	gcGXXaccatgaccttcactgccag	25	60.6	64.2	2	20	0.64	gcGCcaccatgaccttcactgccag	ctcaagatcggtagcGXXaccatgaccttcact	33	64.4	66.9	2	15	0.55	agtgaaggtcatggtgGCgctaccgatcttgag
114	gtagcgtgXCcatgaccttcactgc	25	60.8	62.6	3	14	0.6	gtagcgtgGCcatgaccttcactgc	caagatcggtagcgtgXCcatgaccttc	28	62.8	64.3	2	16	0.57	gaaggtcatgGCcacgctaccgatcttg
115	gcgtgaccXXXaccttcactgccag	25	60.4	65.9	2	14	0.68	gcgtgaccGCcaccttcactgccag	gatcggtagcgtgaccXXXaccttcact	28	61	65.8	2	16	0.61	agtgaaggtgGCggtcacgctaccgatc
116	gaccatgXCcttcactgccagcgtg	25	62.5	64.2	2	15	0.64	gaccatgGCcttcactgccagcgtg	ggtagcgtgaccatgXCcttcactgcca	28	64.3	65.8	3	15	0.61	tggcagtgaagGCcatggtcacgctacc
119	cttcactGXCagcgtgggctccctg	25	64.2	64.2	2	15	0.64	cttcactGtCagcgtgggctccctg	gaccatgaccttcactGXCagcgtgggct	29	65.8	65.7	2	16	0.59	agcccacgctGaCagtgaaggtcatggtc
120	cactgccXXcgtgggctccctgctg	25	66	69.2	2	15	0.76	cactgccGCcgtgggctccctgctg	catgaccttcactgccXXcgtgggctccc	29	67.3	70	2	16	0.69	gggagcccacgGCggcagtgaaggtcatg
121	ctgccagcGXXggctccctgctgctg	26	67.6	70.6	2	15	0.77	ctgccagcGCcggctccctgctgctg	gaccttcactgccagcGXXggctccctg	28	67.4	70.2	2	16	0.71	cagggagccgGCgctggcagtgaaggtc
122	ccagcgtgGXctccctgctgctgac	25	65.9	67.5	2	14	0.72	ccagcgtgGCctccctgctgctgac	cttcactgccagcgtgGXctccctgctg	28	67.3	68.7	2	16	0.68	cagcagggagGCcacgctggcagtgaag
123	agcgtgggcXCcctgctgctgactg	25	65.9	67.5	2	13	0.72	agcgtgggcGCcctgctgctgactg	ctgccagcgtgggcXCcctgctgct	25	67.6	69.2	2	14	0.76	agcagcaggGCgcccacgctggcag
124	gtgggctccXXXctgctgactgctatc	27	62.5	67.3	2	15	0.67	gtgggctccGCcctgctgactgctatc	ctgccagcgtgggctccXXXctgctgact	29	67.4	71.4	2	17	0.72	agtcagcaggGCggagcccacgctggcag
125	ggctccctgXXXctgactgctatcgatc	28	62.6	67.2	2	16	0.64	ggctccctgGCcctgactgctatcgatc	cagcgtgggctccctgXXXctgactgc	27	65.9	70.4	2	16	0.74	gcagtcaggGCcagggagcccacgctg
126	ctccctgctgXXXactgctatcgatcg	27	60.8	65.8	3	14	0.63	ctccctgctgGCcactgctatcgatcg	gtgggctccctgctgXXXactgcta	25	60.4	65.9	2	15	0.68	tagcagtgGCcagcagggagcccac
127	ctgctgctgXCtgctatcgatcgctac	27	62.7	64.3	2	15	0.59	ctgctgctgGCtgctatcgatcgctac	gtgggctccctgctgctgXCtgctatcga	29	67.2	68.6	2	18	0.66	tcgatagcaGCcagcagcagggagcccac
128	ctgctgactGXXatcgatcgctacctg	27	61	62.8	2	15	0.56	ctgctgactGtgatcgatcgctacctg	ctccctgctgctgactGXXatcgatcg	27	62.6	64.3	2	16	0.59	cgatcgatcaCagtcagcagcagggag
129	ctgactgctXXcgatcgctacctgtg	26	60.8	64.3	2	14	0.62	ctgactgctGCcgatcgctacctgtg	ctgctgctgactgctXXcgatcgcta	26	60.8	64.3	2	15	0.62	tagcgatcgGCagcagtcagcagcag
131	cgatXXctacctgtgtctccgctacc	26	60.8	64.3	3	19	0.62	cgatGCctacctgtgtctccgctacc	ctgactgctatcgatXXctacctgtgtctcc	31	62.9	65.7	2	15	0.55	ggagacacaggtagGCatcgatagcagtcag
132	cgatcgcXXcctgtgtctccgctac	25	62.4	65.9	2	15	0.68	cgatcgcGCcctgtgtctccgctac	gactgctatcgatcgcXXcctgtgtctcc	29	64.3	67.2	2	16	0.62	ggagacacaggGCgcgatcgatagcagtc
133	acXXXtgtctccgctacccccccag	25	62.3	67.5	2	20	0.72	acGCctgtctccgctacccccccag	gctatcgatcgctacXXXtgtctccgctacccc	33	67.1	70.6	3	15	0.64	ggggtagcggagacagGCgtagcgatcgatagc
134	acctgXXtctccgctacccccccag	25	64.2	67.5	2	17	0.72	acctgGCtctccgctacccccccag	ctatcgatcgctacctgXXtctccgctacccc	32	67.1	69.5	2	17	0.63	ggggtagcggagaGCcaggtagcgatcgatag
135	acctgtgtXXccgctacccccccag	25	64.2	67.5	2	14	0.72	acctgtgtGCccgctacccccccag	gatcgctacctgtgtXXccgctacccc	27	64.2	67.3	2	15	0.67	ggggtagcggGCacacaggtagcgatc	lower sequence quality	primer misannealing
137	tgtctccgcXXcccccccagctacaag	27	65.9	68.8	2	15	0.7	tgtctccgcGCccctcccagctacaag	ctacctgtgtctccgcXXcccccccag	27	67.5	70.4	2	16	0.74	ctgggagggGCgcggagacacaggtag
138	gctacXCccccagctacaaggccctg	26	65.9	67.4	2	18	0.69	gctacGCccccagctacaaggccctg	ctgtgtctccgctacXCccccagctacaag	30	67.2	68.5	2	15	0.63	cttgtagctggggGCgtagcggagacacag
139	ctaccccXCcagctacaaggccctg	25	64.2	65.9	2	15	0.68	ctaccccGCcagctacaaggccctg	gtgtctccgctaccccXCcagctacaagg	29	67.2	68.6	2	16	0.66	ccttgtagctgGCggggtagcggagacac
140	acccccccXXctacaaggccctgctg	26	65.9	69	2	15	0.73	accctcccGCctacaaggccctgctg	ctccgctacccccccXXctacaaggcc	27	67.5	70.4	2	15	0.74	ggccttgtagGCgggagggtagcggag
141	cccccccagcXXcaaggccctgctg	25	67.8	70.8	2	12	0.8	ccctcccagcGCcaaggccctgctg	gctacccccccagcXXcaaggccct	25	66	69.2	3	14	0.76	agggccttgGCgctgggagggtagc
142	cccagctacXXXgccctgctgactcg	26	64.2	69	3	14	0.73	cccagctacGCcgccctgctgactcg	ctacccccccagctacXXXgccctgct	27	65.9	70.4	2	16	0.74	agcagggcgGCgtagctgggagggtag
143	cagctacaagGXCctgctgactcgtgg	27	64.3	64.3	3	14	0.59	cagctacaagGtCctgctgactcgtgg	ctacccccccagctacaagGXCctgctga	29	67.2	67.2	2	19	0.62	tcagcagGaCcttgtagctgggagggtag
144	gctacaaggccXXXctgactcgtggtcg	28	64.2	68.7	3	14	0.68	gctacaaggccGCcctgactcgtggtcg	ctacccccccagctacaaggccXXXctgact	31	67.2	71	2	22	0.68	agtcaggGCggccttgtagctgggagggtag
145	aggccctgXXXactcgtggtcgtgc	25	62.3	67.5	3	14	0.72	aggccctgGCcactcgtggtcgtgc	cagctacaaggccctgXXXactcgtggt	28	62.6	67.2	2	16	0.64	accacgagtgGCcagggccttgtagctg
146	cctgctgXCtcgtggtcgtgccctc	25	65.9	67.5	2	15	0.72	cctgctgGCtcgtggtcgtgccctc	ctacaaggccctgctgXCtcgtggtcgtg	29	67.2	68.6	2	16	0.66	cacgaccacgaGCcagcagggccttgtag
147	gctgactXXtggtcgtgccctcgtc	25	62.4	65.9	2	15	0.68	gctgactGCtggtcgtgccctcgtc	caaggccctgctgactXXtggtcgtgccc	29	67.3	70	2	16	0.69	gggcacgaccaGCagtcagcagggccttg
148	tgctgactcgtGXtcgtgccctcgtcac	28	65.8	67.2	2	14	0.64	tgctgactcgtGCtcgtgccctcgtcac	caaggccctgctgactcgtGXtcgtgcc	28	67.3	68.7	2	19	0.68	ggcacgaGCacgagtcagcagggccttg
149	tcgtggtXXtgccctcgtcaccctg	25	62.4	65.9	2	15	0.68	tcgtggtGCtgccctcgtcaccctg	ctgctgactcgtggtXXtgccctcgtca	28	64.3	67.2	2	15	0.64	tgacgagggcaGCaccacgagtcagcag
150	ggtcgtGXCctcgtcaccctgggcatc	27	67.4	67.3	2	18	0.67	ggtcgtGtCctcgtcaccctgggcatc	ctgactcgtggtcgtGXCctcgtcaccct	29	67.2	67.2	2	15	0.62	agggtgacgagGaCacgaccacgagtcag
152	tcgtgccctcGXcaccctgggcatcatg	28	67.3	68.7	2	15	0.68	tcgtgccctcGCcaccctgggcatcatg	cgtggtcgtgccctcGXcaccctgg	25	67.6	69.2	3	15	0.76	ccagggtgGCgagggcacgaccacg
153	gccctcgtcXCcctgggcatcatgtg	26	65.9	67.4	2	14	0.69	gccctcgtcGCcctgggcatcatgtg	ggtcgtgccctcgtcXCcctgggcat	26	67.5	69	3	15	0.73	atgcccaggGCgacgagggcacgacc
154	cgtcaccXXXggcatcatgtgggtg	25	60.4	65.9	2	15	0.68	cgtcaccGCcggcatcatgtgggtg	cgtgccctcgtcaccXXXggcatcatgt	28	64.2	68.7	3	15	0.68	acatgatgccgGCggtgacgagggcacg
155	tcaccctgGXcatcatgtgggtgctg	26	62.6	64.3	2	15	0.62	tcaccctgGCcatcatgtgggtgctg	gtgccctcgtcaccctgGXcatcatgtgg	29	67.2	68.6	2	17	0.66	ccacatgatgGCcagggtgacgagggcac	primer misannealing x2
156	ccctgggcXXcatgtgggtgctgag	25	64.2	67.5	2	14	0.72	ccctgggcGCcatgtgggtgctgag	ctcgtcaccctgggcXXcatgtgggtg	27	65.9	68.8	2	15	0.7	cacccacatgGCgcccagggtgacgag	failed sequencing	primer misannealing x2
157	gcatcXXXtgggtgctgagcgccctc	26	64.2	69	2	18	0.73	gcatcGCctgggtgctgagcgccctc	gtcaccctgggcatcXXXtgggtgctgagc	30	67.3	71.2	2	15	0.7	gctcagcacccagGCgatgcccagggtgac
158	gcatcatgXXXgtgctgagcgccctc	26	62.4	67.4	2	15	0.69	gcatcatgGCcgtgctgagcgccctc	caccctgggcatcatgXXXgtgctgagc	28	64.2	68.7	2	16	0.68	gctcagcacgGCcatgatgcccagggtg
159	catgtggGXXctgagcgccctcgtg	25	64.2	67.5	2	15	0.72	catgtggGCcctgagcgccctcgtg	ctgggcatcatgtggGXXctgagcgccc	28	67.4	70.2	2	15	0.71	gggcgctcaggGCccacatgatgcccag
160	atgtgggtgXXXagcgccctcgtgtc	26	62.4	67.4	2	14	0.69	atgtgggtgGCcagcgccctcgtgtc	ctgggcatcatgtgggtgXXXagcgccct	29	65.8	70	2	18	0.69	agggcgctgGCcacccacatgatgcccag	primer misannealing	no mutation		mutagenesis ordered (in total, only two colonies grew)
161	ggtgctgXXcgccctcgtgtcctac	25	64.2	67.5	2	15	0.72	ggtgctgGCcgccctcgtgtcctac	catcatgtgggtgctgXXcgccctcgtgt	29	65.8	68.6	2	16	0.66	acacgagggcgGCcagcacccacatgatg
162	gctgagcGXCctcgtgtcctacctg	25	64.2	64.2	2	15	0.64	gctgagcGtCctcgtgtcctacctg	catgtgggtgctgagcGXCctcgtgtcct	29	67.2	67.2	2	16	0.62	aggacacgagGaCgctcagcacccacatg
163	tgagcgccXXcgtgtcctacctgcctc	27	65.9	68.8	2	16	0.7	tgagcgccGCcgtgtcctacctgcctc	gtgggtgctgagcgccXXcgtgtcctac	28	67.4	70.2	2	16	0.71	gtaggacacgGCggcgctcagcacccac
164	cgccctcGXXtcctacctgcctctc	25	64.2	67.5	2	15	0.72	cgccctcGCctcctacctgcctctc	gtgctgagcgccctcGXXtcctacctgc	28	67.4	70.2	2	15	0.71	gcaggtaggagGCgagggcgctcagcac
165	ccctcgtgXCctacctgcctctcatg	26	64.2	65.8	2	15	0.65	ccctcgtgGCctacctgcctctcatg	ctgagcgccctcgtgXCctacctgcct	27	67.4	68.8	2	15	0.7	aggcaggtagGCcacgagggcgctcag
166	ctcgtgtccXXcctgcctctcatgggctg	29	67.3	70	2	17	0.69	ctcgtgtccGCcctgcctctcatgggctg	gagcgccctcgtgtccXXcctgcctct	27	67.5	70.4	2	16	0.74	agaggcaggGCggacacgagggcgctc
167	cgtgtcctacXXXcctctcatgggctg	27	62.5	67.3	2	14	0.67	cgtgtcctacGCccctctcatgggctg	gagcgccctcgtgtcctacXXXcctctca	29	65.8	70	2	19	0.69	tgagagggGCgtaggacacgagggcgctc
168	cctacctgXCtctcatgggctggac	25	62.5	64.2	2	14	0.64	cctacctgGCtctcatgggctggac	ctcgtgtcctacctgXCtctcatgggc	27	64.3	65.8	2	15	0.63	gcccatgagaGCcaggtaggacacgag	failed sequencing	primer misannealing x2
169	acctgcctXXcatgggctggacctg	25	62.4	65.9	2	14	0.68	acctgcctGCcatgggctggacctg	gtgtcctacctgcctXXcatgggctgg	27	64.2	67.3	2	15	0.67	ccagcccatgGCaggcaggtaggacac
170	tgcctctcXXXggctggacctgctg	25	62.3	67.5	2	14	0.72	tgcctctcGCcggctggacctgctg	gtcctacctgcctctcXXXggctggacc	28	65.9	70.2	2	16	0.71	ggtccagccgGCgagaggcaggtaggac
171	ctcatgGXctggacctgctgccctc	25	64.2	65.9	2	16	0.68	ctcatgGCctggacctgctgccctc	ctacctgcctctcatgGXctggacctgctg	30	67.2	68.5	2	16	0.63	cagcaggtccagGCcatgagaggcaggtag
172	tcatgggcXXXacctgctgccctcg	25	62.3	67.5	3	14	0.72	tcatgggcGCcacctgctgccctcg	ctgcctctcatgggcXXXacctgctgc	27	64.2	68.8	2	15	0.7	gcagcaggtgGCgcccatgagaggcag	failed sequencing x2	lower sequence quality	primer misannealing
173	tcatgggctggXCctgctgccctcg	25	65.9	67.5	3	11	0.72	tcatgggctggGCctgctgccctcg	ctctcatgggctggXCctgctgccct	26	65.9	67.4	2	14	0.69	agggcagcagGCccagcccatgagag
174	gctggaccXXctgccctcgcccttg	25	66	69.2	2	14	0.76	gctggaccGCctgccctcgcccttg	ctcatgggctggaccXXctgccctcgc	27	67.5	70.4	2	15	0.74	gcgagggcagGCggtccagcccatgag
175	ctggacctgcXXccctcgcccttgtag	27	65.9	68.8	2	14	0.7	ctggacctgcGCccctcgcccttgtag	catgggctggacctgcXXccctcgcc	26	67.6	70.6	2	16	0.77	ggcgagggGCgcaggtccagcccatg
176	gacctgctgcXCtcgcccttgtagc	25	64.2	65.9	3	12	0.68	gacctgctgcGCtcgcccttgtagc	gctggacctgctgcXCtcgcccttg	25	65.9	67.5	3	14	0.72	caagggcgaGCgcagcaggtccagc
177	ctgccctXXcccttgtagcgagctg	25	62.4	65.9	2	15	0.68	ctgccctGCcccttgtagcgagctg	ctggacctgctgccctXXcccttgtagcg	29	67.3	70	2	16	0.69	cgctacaagggGCagggcagcaggtccag
178	gccctcgcXCttgtagcgagctgttc	26	64.2	65.8	2	15	0.65	gccctcgcGCttgtagcgagctgttc	gacctgctgccctcgcXCttgtagcgag	28	67.3	68.7	2	16	0.68	ctcgctacaaGCgcgagggcagcaggtc
179	cgccctXXtagcgagctgttccccctc	27	65.9	68.8	2	18	0.7	cgccctGCtagcgagctgttccccctc	ctgctgccctcgccctXXtagcgagctgtt	30	67.2	69.8	2	16	0.67	aacagctcgctaGCagggcgagggcagcag
180	cccttgtXXcgagctgttccccctc	25	62.4	65.9	2	15	0.68	cccttgtGCcgagctgttccccctc	ctgccctcgcccttgtXXcgagctgttcc	29	67.3	70	2	16	0.69	ggaacagctcgGCacaagggcgagggcag
181	cttgtagcGXXctgttccccctcattc	27	61	64.3	2	16	0.59	cttgtagcGCcctgttccccctcattc	cctcgcccttgtagcGXXctgttcccc	27	65.9	68.8	3	15	0.7	ggggaacaggGCgctacaagggcgagg
182	gcgagXXXttccccctcattcctaacg	27	60.8	65.8	3	19	0.63	gcgagGCcttccccctcattcctaacg	ctcgcccttgtagcgagXXXttccccctcatt	32	65.7	69.5	2	17	0.63	aatgagggggaagGCctcgctacaagggcgag
183	cgagctgXXccccctcattcctaac	25	60.6	64.2	2	15	0.64	cgagctgGCccctctcattcctaac	ccttgtagcgagctgXXccccctcattc	28	64.3	67.2	3	15	0.64	gaatgagagggGCcagctcgctacaagg
184	gagctgttcXCcctcattcctaacgac	27	61.1	62.8	2	15	0.56	gagctgttcGCcctcattcctaacgac	cttgtagcgagctgttcXCcctcattcc	28	62.8	64.3	2	17	0.57	ggaatgaggGCgaacagctcgctacaag
185	ccccXXcattcctaacgactacctcc	26	60.8	64.3	3	19	0.62	ccccGCcattcctaacgactacctcc	gtagcgagctgttccccXXcattcctaacgact	33	65.7	68.1	2	17	0.58	agtcgttaggaatgGCggggaacagctcgctac
186	ccccctcXXtcctaacgactacctc	25	60.6	64.2	2	15	0.64	ccccctcGCtcctaacgactacctc	gagctgttccccctcXXtcctaacgact	28	62.7	65.8	2	15	0.61	agtcgttaggaGCgagggggaacagctc
187	cccctcattXCtaacgactacctcctg	27	61.1	62.8	2	15	0.56	cccctcattGCtaacgactacctcctg	gctgttccccctcattXCtaacgactac	28	61.3	62.9	3	16	0.54	gtagtcgttaGCaatgagggggaacagc
188	ttcctXXcgactacctcctgagctgg	26	60.8	64.3	3	18	0.62	ttcctGCcgactacctcctgagctgg	gttccccctcattcctXXcgactacctcctg	31	65.7	68.3	2	16	0.61	caggaggtagtcgGCaggaatgagggggaac
189	tcctaacGXctacctcctgagctgg	25	60.8	62.6	3	15	0.6	tcctaacGCctacctcctgagctgg	gttccccctcattcctaacGXctacctcctga	32	65.7	67	2	19	0.56	tcaggaggtagGCgttaggaatgagggggaac
190	taacgacXXcctcctgagctggctg	25	60.6	64.2	2	15	0.64	taacgacGCcctcctgagctggctg	ctcattcctaacgacXXcctcctgagct	28	61.1	64.3	2	15	0.57	agctcaggaggGCgtcgttaggaatgag
191	cgactacXXcctgagctggctgctc	25	62.4	65.9	2	15	0.68	cgactacGCcctgagctggctgctc	cattcctaacgactacXXcctgagctggc	29	62.8	65.7	2	16	0.59	gccagctcaggGCgtagtcgttaggaatg
192	gactacctcXXXagctggctgctcttc	27	60.8	65.8	2	15	0.63	gactacctcGCcagctggctgctcttc	cctaacgactacctcXXXagctggctg	27	60.8	65.8	3	15	0.63	cagccagctgGCgaggtagtcgttagg	failed sequencing x3	primer misannealing x5
193	cctcctgXXctggctgctcttcattg	26	60.8	64.3	2	16	0.62	cctcctgGCctggctgctcttcattg	ctaacgactacctcctgXXctggctgctct	30	64.3	67.1	2	17	0.6	agagcagccagGCcaggaggtagtcgttag
194	cctcctgagcXXXctgctcttcattgc	27	60.8	65.8	3	14	0.63	cctcctgagcGCcctgctcttcattgc	cgactacctcctgagcXXXctgctct	26	60.6	65.8	3	16	0.65	agagcaggGCgctcaggaggtagtcg
195	cctgagctggXXXctcttcattgccttc	28	61	65.8	2	15	0.61	cctgagctggGCcctcttcattgccttc	gactacctcctgagctggXXXctcttca	28	61	65.8	2	18	0.61	tgaagaggGCccagctcaggaggtagtc
196	gctggctgXXcttcattgccttcctc	26	60.8	64.3	2	15	0.62	gctggctgGCcttcattgccttcctc	ctcctgagctggctgXXcttcattgcc	27	62.6	65.8	2	15	0.63	ggcaatgaagGCcagccagctcaggag	failed sequencing
197	ggctgctcXXcattgccttcctcttc	26	60.8	64.3	2	15	0.62	ggctgctcGCcattgccttcctcttc	ctgagctggctgctcXXcattgccttc	27	62.6	65.8	2	15	0.63	gaaggcaatgGCgagcagccagctcag
198	gctgctcttcXXtgccttcctcttctc	27	61	64.3	2	14	0.59	gctgctcttcGCtgccttcctcttctc	gagctggctgctcttcXXtgccttcc	26	62.5	65.8	2	16	0.65	ggaaggcaGCgaagagcagccagctc
199	cttcattGXCttcctcttctccggcatc	28	61.3	61.4	2	18	0.5	cttcattGtCttcctcttctccggcatc	ctggctgctcttcattGXCttcctcttct	29	61.4	61.5	2	16	0.48	agaagaggaaGaCaatgaagagcagccag
200	cattgccXXcctcttctccggcatc	25	60.6	64.2	2	15	0.64	cattgccGCcctcttctccggcatc	ctgctcttcattgccXXcctcttctccg	28	62.7	65.8	2	15	0.61	cggagaagaggGCggcaatgaagagcag
201	gccttcXXcttctccggcatcatctac	27	61	64.3	2	18	0.59	gccttcGCcttctccggcatcatctac	ctcttcattgccttcXXcttctccggcat	29	61.3	64.3	2	15	0.55	atgccggagaagGCgaaggcaatgaagag	failed sequencing
202	cctcXXctccggcatcatctacacc	25	60.6	64.2	3	18	0.64	cctcGCctccggcatcatctacacc	cttcattgccttcctcXXctccggcatcatct	32	64.4	67	2	16	0.56	agatgatgccggagGCgaggaaggcaatgaag	failed sequencing
203	cctcttcXCcggcatcatctacacc	25	60.8	62.6	3	15	0.6	cctcttcGCcggcatcatctacacc	cattgccttcctcttcXCcggcatcatct	29	62.9	64.3	2	16	0.55	agatgatgccgGCgaagaggaaggcaatg	failed sequencing x3	lower sequence quality
204	ccGXcatcatctacacctacggccatg	27	62.7	64.3	2	22	0.59	ccGCcatcatctacacctacggccatg	cattgccttcctcttctccGXcatcatctacacctac	37	66.7	67.8	2	19	0.51	gtaggtgtagatgatgGCggagaagaggaaggcaatg	failed sequencing x2
206	ggcatcXXctacacctacggccatg	25	60.6	64.2	2	16	0.64	ggcatcGCctacacctacggccatg	ctcttctccggcatcXXctacacctacgg	29	64.3	67.2	2	15	0.62	ccgtaggtgtagGCgatgccggagaagag	primer misannealing
207	gcatcatcXXcacctacggccatgtc	26	60.8	64.3	2	15	0.62	gcatcatcGCcacctacggccatgtc	cttctccggcatcatcXXcacctacggc	28	64.3	67.2	2	16	0.64	gccgtaggtgGCgatgatgccggagaag	failed sequencing
208	catctacXCctacggccatgtcctc	25	60.8	62.6	2	15	0.6	catctacGCctacggccatgtcctc	ctccggcatcatctacXCctacggccatg	29	65.8	67.2	2	16	0.62	catggccgtagGCgtagatgatgccggag
210	cacctacGXccatgtcctctggaag	25	60.8	62.6	2	15	0.6	cacctacGCccatgtcctctggaag	catcatctacacctacGXccatgtcctct	29	61.4	62.9	2	16	0.52	agaggacatggGCgtaggtgtagatgatg
211	cggcXXtgtcctctggaaggcccac	25	64.2	67.5	2	18	0.72	cggcGCtgtcctctggaaggcccac	catctacacctacggcXXtgtcctctggaagg	32	65.7	68.2	2	16	0.59	ccttccagaggacaGCgccgtaggtgtagatg	failed sequencing
213	ccatgtcXXctggaaggcccaccaac	26	62.5	65.8	2	16	0.65	ccatgtcGCctggaaggcccaccaac	cacctacggccatgtcXXctggaaggccc	29	67.3	70	2	16	0.69	gggccttccagGCgacatggccgtaggtg
214	gtcctcXXXaaggcccaccaacatgtc	27	60.8	65.8	2	18	0.63	gtcctcGCcaaggcccaccaacatgtc	ctacggccatgtcctcXXXaaggcccaccaa	31	65.8	69.7	2	16	0.65	ttggtgggccttgGCgaggacatggccgtag
215	gtcctctggXXXgcccaccaacatgtc	27	62.5	67.3	2	15	0.67	gtcctctggGCcgcccaccaacatgtc	ctacggccatgtcctctggXXXgcccacca	30	67.3	71.2	2	19	0.7	tggtgggcgGCccagaggacatggccgtag
216	ggaagGXCcaccaacatgtcgccag	25	62.5	62.6	2	17	0.6	ggaagGtCcaccaacatgtcgccag	catgtcctctggaagGXCcaccaacatgtc	30	64.3	64.4	2	15	0.53	gacatgttggtgGaCcttccagaggacatg
217	ggaaggccXXccaacatgtcgccag	25	62.4	65.9	2	14	0.68	ggaaggccGCccaacatgtcgccag	gtcctctggaaggccXXccaacatgtc	27	62.6	65.8	2	15	0.63	gacatgttggGCggccttccagaggac
218	ggcccacXXXcatgtcgccagcctc	25	64.2	69.2	2	15	0.76	ggcccacGCccatgtcgccagcctc	ctctggaaggcccacXXXcatgtcgcca	28	64.2	68.7	2	15	0.68	tggcgacatggGCgtgggccttccagag
219	cccaccaaXXtgtcgccagcctctc	25	62.4	65.9	2	14	0.68	cccaccaaGCtgtcgccagcctctc	ctggaaggcccaccaaXXtgtcgccagc	28	65.8	68.7	2	16	0.68	gctggcgacaGCttggtgggccttccag
220	ccaacatGXcgccagcctctccggtc	26	65.9	67.4	2	16	0.69	ccaacatGCcgccagcctctccggtc	gaaggcccaccaacatGXcgccagcctct	29	67.2	68.6	2	16	0.66	agaggctggcgGCatgttggtgggccttc
221	caacatgtcGXCagcctctccggtcac	27	64.3	64.3	2	15	0.59	caacatgtcGtCagcctctccggtcac	gaaggcccaccaacatgtcGXCagcctctc	30	67.2	67.1	2	19	0.6	gagaggctGaCgacatgttggtgggccttc
222	gtcgccXXcctctccggtcaccaag	25	64.2	67.5	2	16	0.72	gtcgccGCcctctccggtcaccaag	caccaacatgtcgccXXcctctccggtca	29	65.8	68.6	2	15	0.66	tgaccggagaggGCggcgacatgttggtg
223	cgccagcXXctccggtcaccaagac	25	64.2	67.5	2	15	0.72	cgccagcGCctccggtcaccaagac	caacatgtcgccagcXXctccggtcacc	28	65.8	68.7	2	15	0.68	ggtgaccggagGCgctggcgacatgttg
224	agcctcXCcggtcaccaagaccgccaag	28	67.3	68.7	2	19	0.68	agcctcGCcggtcaccaagaccgccaag	catgtcgccagcctcXCcggtcaccaaga	29	67.2	68.6	2	15	0.66	tcttggtgaccgGCgaggctggcgacatg	failed sequencing
225	cctctccGXtcaccaagaccgccaag	26	64.2	65.8	2	16	0.65	cctctccGCtcaccaagaccgccaag	gtcgccagcctctccGXtcaccaagacc	28	67.3	68.7	2	15	0.68	ggtcttggtgaGCggagaggctggcgac
226	cctctccggtXXccaagaccgccaagtg	28	65.8	68.7	2	15	0.68	cctctccggtGCccaagaccgccaagtg	gtcgccagcctctccggtXXccaagacc	28	67.4	70.2	2	18	0.71	ggtcttggGCaccggagaggctggcgac	failed sequencing
227	ggtcacXXXgaccgccaagtgcccggtatg	30	67.3	71.2	2	21	0.7	ggtcacGCcgaccgccaagtgcccggtatg	cagcctctccggtcacXXXgaccgccaagt	30	67.3	71.2	2	16	0.7	acttggcggtcgGCgtgaccggagaggctg
228	tcaccaaGXccgccaagtgcccggtatg	28	65.8	67.2	2	18	0.64	tcaccaaGCccgccaagtgcccggtatg	ctctccggtcaccaaGXccgccaagtgc	28	67.3	68.7	2	15	0.68	gcacttggcggGCttggtgaccggagag	failed sequencing
229	ccaagacXXccaagtgcccggtatgg	26	62.5	65.8	3	16	0.65	ccaagacGCccaagtgcccggtatgg	ctccggtcaccaagacXXccaagtgcccg	29	67.3	70	2	16	0.69	cgggcacttggGCgtcttggtgaccggag	failed sequencing
230	gaccgcXXXgtgcccggtatggctc	25	64.2	69.2	2	16	0.76	gaccgcGCcgtgcccggtatggctc	ggtcaccaagaccgcXXXgtgcccggtat	29	65.8	70	3	15	0.69	ataccgggcacgGCgcggtcttggtgacc	additional point mutation
231	accgccaaGXXcccggtatggctcg	25	64.2	67.5	3	14	0.72	accgccaaGCccccggtatggctcg	caccaagaccgccaaGXXcccggtatg	27	64.2	67.3	2	15	0.67	cataccggggGCttggcggtcttggtg
232	gccaagtgXCcggtatggctcgtatg	26	62.6	64.3	2	15	0.62	gccaagtgGCcggtatggctcgtatg	caagaccgccaagtgXCcggtatggct	27	64.3	65.8	2	15	0.63	agccataccgGCcacttggcggtcttg
233	tgcccGXtatggctcgtatgcgcctg	26	64.2	65.8	2	18	0.65	tgcccGCtatggctcgtatgcgcctg	gaccgccaagtgcccGXtatggctcgtatg	30	67.2	68.5	2	15	0.63	catacgagccataGCgggcacttggcggtc
234	tgcccggtXXXgctcgtatgcgcctg	26	64.2	69	2	15	0.73	tgcccggtGCcgctcgtatgcgcctg	gaccgccaagtgcccggtXXXgctcgtatg	30	67.3	71.2	2	18	0.7	catacgagcgGCaccgggcacttggcggtc
235	cggtatgGXXcgtatgcgcctggac	25	62.4	64.2	2	15	0.64	cggtatgGtgcgtatgcgcctggac	caagtgcccggtatgGXXcgtatgcgcc	28	65.8	67.2	2	15	0.64	ggcgcatacgcaCcataccgggcacttg	failed sequencing
236	gtatggctXXtatgcgcctggacgtc	26	60.8	64.3	2	15	0.62	gtatggctGCtatgcgcctggacgtc	gtgcccggtatggctXXtatgcgcctg	27	64.2	67.3	2	15	0.67	caggcgcataGCagccataccgggcac
237	atggctcgtXXXcgcctggacgtccgtc	28	65.9	70.2	2	16	0.71	atggctcgtGCccgcctggacgtccgtc	gtgcccggtatggctcgtXXXcgcctgga	29	67.4	71.4	2	18	0.72	tccaggcggGCacgagccataccgggcac
238	tcgtatgXXcctggacgtccgtctc	25	60.6	64.2	2	15	0.64	tcgtatgGCcctggacgtccgtctc	ggtatggctcgtatgXXcctggacgtcc	28	64.3	67.2	3	15	0.64	ggacgtccaggGCcatacgagccatacc
239	tgcgcXXXgacgtccgtctcgccaag	26	64.2	69	2	18	0.73	tgcgcGCcgacgtccgtctcgccaag	gtatggctcgtatgcgcXXXgacgtccgtctc	32	67.2	70.8	2	17	0.66	gagacggacgtcgGCgcgcatacgagccatac	failed sequencing
240	tgcgcctgGXcgtccgtctcgccaag	26	67.5	69	2	15	0.73	tgcgcctgGCcgtccgtctcgccaag	gctcgtatgcgcctgGXcgtccgtctc	27	67.4	68.8	3	15	0.7	gagacggacgGCcaggcgcatacgagc
241	cgcctggacGXccgtctcgccaagac	26	67.5	69	2	14	0.73	cgcctggacGCccgtctcgccaagac	cgtatgcgcctggacGXccgtctcgc	26	67.5	69	3	15	0.73	gcgagacggGCgtccaggcgcatacg	failed sequencing
242	tggacgtcXXtctcgccaagactctg	26	60.8	64.3	2	15	0.62	tggacgtcGCtctcgccaagactctg	gtatgcgcctggacgtcXXtctcgccaaga	30	65.8	68.5	2	17	0.63	tcttggcgagaGCgacgtccaggcgcatac
243	ggacgtccgtXXcgccaagactctgggtc	29	67.3	70	2	16	0.69	ggacgtccgtGCcgccaagactctgggtc	gtatgcgcctggacgtccgtXXcgccaaga	30	67.2	69.8	2	20	0.67	tcttggcgGCacggacgtccaggcgcatac
244	ccgtctcGXCaagactctgggtctc	25	62.5	62.6	2	15	0.6	ccgtctcGtCaagactctgggtctc	ctggacgtccgtctcGXCaagactctgg	28	65.8	65.8	2	15	0.61	ccagagtcttGaCgagacggacgtccag
245	ctcgccXXXactctgggtctcgtcc	25	62.3	67.5	3	16	0.72	ctcgccGCcactctgggtctcgtcc	gacgtccgtctcgccXXXactctgggtct	29	65.8	70	2	15	0.69	agacccagagtgGCggcgagacggacgtc
246	cgccaagXCtctgggtctcgtcctc	25	64.2	65.9	2	15	0.68	cgccaagGCtctgggtctcgtcctc	gtccgtctcgccaagXCtctgggtctcg	28	67.3	68.7	2	15	0.68	cgagacccagaGCcttggcgagacggac
248	gactctgGXtctcgtcctcgctgtg	25	62.5	64.2	2	15	0.64	gactctgGCtctcgtcctcgctgtg	ctcgccaagactctgGXtctcgtcctcg	28	65.8	67.2	2	15	0.64	cgaggacgagaGCcagagtcttggcgag
249	ctctgggtXXcgtcctcgctgtgctg	26	64.2	67.4	2	15	0.69	ctctgggtGCcgtcctcgctgtgctg	ctcgccaagactctgggtXXcgtcctcgct	30	67.2	69.8	2	18	0.67	agcgaggacgGCacccagagtcttggcgag
250	gggtctcGXcctcgctgtgctgctg	25	65.9	67.5	2	15	0.72	gggtctcGCcctcgctgtgctgctg	caagactctgggtctcGXcctcgctgtgc	29	67.2	68.6	2	16	0.66	gcacagcgaggGCgagacccagagtcttg
252	cgtcctcGXXgtgctgctgatctgc	25	62.4	64.2	3	15	0.64	cgtcctcGtggtgctgctgatctgc	ctgggtctcgtcctcGXXgtgctgctga	28	65.8	67.2	2	15	0.64	tcagcagcaccaCgaggacgagacccag
253	tcctcgctGXXctgctgatctgctg	25	60.6	64.2	2	14	0.64	tcctcgctGCcctgctgatctgctg	ggtctcgtcctcgctGXXctgctgatc	27	64.2	67.3	3	15	0.67	gatcagcaggGCagcgaggacgagacc	failed sequencing
254	cgctgtgXXXctgatctgctggttcc	26	60.6	65.8	3	16	0.65	cgctgtgGCcctgatctgctggttcc	ctcgtcctcgctgtgXXXctgatctgct	28	62.6	67.2	2	15	0.64	agcagatcaggGCcacagcgaggacgag
255	tgctgXXXatctgctggttccccgtc	26	60.6	65.8	2	18	0.65	tgctgGCcatctgctggttccccgtc	gtcctcgctgtgctgXXXatctgctggttc	30	64.3	68.5	2	15	0.63	gaaccagcagatgGCcagcacagcgaggac	failed sequencing
256	gctgctgXXctgctggttccccgtc	25	64.2	67.5	2	15	0.72	gctgctgGCctgctggttccccgtc	ctcgctgtgctgctgXXctgctggttcc	28	65.8	68.7	2	15	0.68	ggaaccagcagGCcagcagcacagcgag
257	gctgatcXXctggttccccgtcctg	25	62.4	65.9	2	15	0.68	gctgatcGCctggttccccgtcctg	gctgtgctgctgatcXXctggttccccg	28	65.8	68.7	3	15	0.68	cggggaaccagGCgatcagcagcacagc
258	atctgcXXXttccccgtcctggctc	25	60.4	65.9	2	16	0.68	atctgcGCcttccccgtcctggctc	gtgctgctgatctgcXXXttccccgtcct	29	64.3	68.6	2	15	0.66	aggacggggaagGCgcagatcagcagcac
259	ctgctggXXccccgtcctggctctc	25	66	69.2	2	15	0.76	ctgctggGCccccgtcctggctctc	ctgctgatctgctggXXccccgtcctgg	28	67.4	70.2	2	15	0.71	ccaggacggggGCccagcagatcagcag	additional point mutation
260	ctggttcXCcgtcctggctctcatg	25	62.5	64.2	2	15	0.64	ctggttcGCcgtcctggctctcatg	ctgatctgctggttcXCcgtcctggctc	28	65.8	67.2	2	15	0.64	gagccaggacgGCgaaccagcagatcag	failed sequencing
261	ttccccGXcctggctctcatggctc	25	64.2	65.9	2	16	0.68	ttccccGCcctggctctcatggctc	gatctgctggttccccGXcctggctctcat	30	67.2	68.5	2	16	0.63	atgagagccaggGCggggaaccagcagatc
262	ccccgtcXXXgctctcatggctcac	25	62.3	67.5	2	15	0.72	ccccgtcGCcgctctcatggctcac	ctgctggttccccgtcXXXgctctcatgg	29	65.8	70	2	16	0.69	ccatgagagcgGCgacggggaaccagcag	failed sequencing
263	ccgtcctgGXXctcatggctcacag	25	62.4	64.2	2	14	0.64	ccgtcctgGtgctcatggctcacag	ctggttccccgtcctgGXXctcatggct	28	65.8	67.2	2	16	0.64	agccatgagcaCcaggacggggaaccag
264	cctggctXXcatggctcacagcctg	25	62.4	65.9	2	15	0.68	cctggctGCcatggctcacagcctg	gttccccgtcctggctXXcatggctcaca	29	65.8	68.6	2	16	0.66	tgtgagccatgGCagccaggacggggaac
265	ctggctctcXXXgctcacagcctggccac	29	67.4	71.4	2	17	0.72	ctggctctcGCcgctcacagcctggccac	gttccccgtcctggctctcXXXgctcacag	30	67.3	71.2	2	19	0.7	ctgtgagcgGCgagagccaggacggggaac	failed sequencing x4	primer tandem repeat
266	ctctcatgGXXcacagcctggccac	25	62.4	64.2	2	14	0.64	ctctcatgGtgcacagcctggccac	gtcctggctctcatgGXXcacagcctg	27	64.2	65.8	2	15	0.63	caggctgtgcaCcatgagagccaggac	failed sequencing x5
267	tcatggctXXcagcctggccaccac	25	62.4	65.9	2	14	0.68	tcatggctGCcagcctggccaccac	ctggctctcatggctXXcagcctggcc	27	65.9	68.8	2	15	0.7	ggccaggctgGCagccatgagagccag
268	ggctcacXXcctggccaccaccctc	25	66	69.2	2	15	0.76	ggctcacGCcctggccaccaccctc	gctctcatggctcacXXcctggccacca	28	65.8	68.7	3	15	0.68	tggtggccaggGCgtgagccatgagagc	lower sequence quality
269	ctcacagcXXXgccaccaccctctc	25	62.3	67.5	2	14	0.72	ctcacagcGCcgccaccaccctctc	ctcatggctcacagcXXXgccaccacc	27	64.2	68.8	2	15	0.7	ggtggtggcgGCgctgtgagccatgag
270	cagcctgGXCaccaccctctccgatc	26	65.9	65.8	2	16	0.65	cagcctgGtCaccaccctctccgatc	catggctcacagcctgGXCaccaccctct	29	67.2	67.2	2	16	0.62	agagggtggtGaCcaggctgtgagccatg
271	agcctggccXCcaccctctccgatcaag	28	67.3	68.7	2	16	0.68	agcctggccGCcaccctctccgatcaag	gctcacagcctggccXCcaccctctc	26	67.5	69	3	15	0.73	gagagggtgGCggccaggctgtgagc
272	tggccaccXCcctctccgatcaagtc	26	64.2	65.8	2	15	0.65	tggccaccGCcctctccgatcaagtc	cacagcctggccaccXCcctctccgat	27	67.4	68.8	2	15	0.7	atcggagaggGCggtggccaggctgtg
273	gccaccaccXXctccgatcaagtcaag	27	62.6	65.8	2	15	0.63	gccaccaccGCctccgatcaagtcaag	cagcctggccaccaccXXctccgatca	27	65.9	68.8	2	16	0.7	tgatcggagGCggtggtggccaggctg
274	ccaccctcXCcgatcaagtcaagaag	26	61	62.7	2	15	0.58	ccaccctcGCcgatcaagtcaagaag	ctggccaccaccctcXCcgatcaagtc	27	65.8	67.3	2	15	0.67	gacttgatcgGCgagggtggtggccag
275	cctctccGXtcaagtcaagaaggccttc	28	62.8	64.3	2	18	0.57	cctctccGCtcaagtcaagaaggccttc	ctggccaccaccctctccGXtcaagtcaaga	31	67.1	68.3	2	18	0.61	tcttgacttgaGCggagagggtggtggccag
276	cctctccgatXXXgtcaagaaggccttc	28	61	65.8	2	15	0.61	cctctccgatGCcgtcaagaaggccttc	ccaccaccctctccgatXXXgtcaaga	27	60.8	65.8	3	17	0.63	tcttgacgGCatcggagagggtggtgg
277	gatcaaGXcaagaaggccttcgccttc	27	61.1	62.8	2	18	0.56	gatcaaGCcaagaaggccttcgccttc	caccctctccgatcaaGXcaagaaggcctt	30	64.3	65.7	2	16	0.57	aaggccttcttgGCttgatcggagagggtg
278	gtcXXXaaggccttcgccttctgtagc	27	60.8	65.8	3	21	0.63	gtcGCcaaggccttcgccttctgtagc	ctctccgatcaagtcXXXaaggccttcgcctt	32	64.3	68.2	2	15	0.59	aaggcgaaggccttgGCgacttgatcggagag
279	gtcaagXXXgccttcgccttctgtagc	27	60.8	65.8	3	18	0.63	gtcaagGCcgccttcgccttctgtagc	ctccgatcaagtcaagXXXgccttcgcctt	30	62.8	67.1	2	16	0.6	aaggcgaaggcgGCcttgacttgatcggag
280	gGXCttcgccttctgtagcatgctc	25	60.8	61	2	21	0.56	gGtCttcgccttctgtagcatgctc	gatcaagtcaagaagGXCttcgccttctgtagca	34	64.4	64.4	2	15	0.47	tgctacagaaggcgaaGaCcttcttgacttgatc
281	gaaggccXXcgccttctgtagcatg	25	60.6	64.2	2	15	0.64	gaaggccGCcgccttctgtagcatg	caagtcaagaaggccXXcgccttctgta	28	61.1	64.3	2	15	0.57	tacagaaggcgGCggccttcttgacttg	failed sequencing
282	ggccttcGXCttctgtagcatgctc	25	60.8	61	2	15	0.56	ggccttcGtCttctgtagcatgctc	gtcaagaaggccttcGXCttctgtagca	28	61.3	61.4	2	15	0.5	tgctacagaaGaCgaaggccttcttgac
285	gccttctgtXXcatgctctgcctgatc	27	61	64.3	2	15	0.59	gccttctgtGCcatgctctgcctgatc	gaaggccttcgccttctgtXXcatgctctg	30	64.3	67.1	2	19	0.6	cagagcatgGCacagaaggcgaaggccttc
286	gcXXXctctgcctgatcaacagcatgg	27	60.8	65.8	3	22	0.63	gcGCcctctgcctgatcaacagcatgg	cttcgccttctgtagcXXXctctgcctgatcaac	34	65.7	69.2	2	16	0.59	gttgatcaggcagaggGCgctacagaaggcgaag
287	gcatgXXctgcctgatcaacagcatgg	27	61	64.3	3	19	0.59	gcatgGCctgcctgatcaacagcatgg	cttcgccttctgtagcatgXXctgcctgatcaac	34	65.7	68	2	19	0.56	gttgatcaggcagGCcatgctacagaaggcgaag
289	gcatgctctgcXXXatcaacagcatggtc	29	61.1	65.7	2	15	0.59	gcatgctctgcGCcatcaacagcatggtc	ccttctgtagcatgctctgcXXXatcaacag	31	61.4	65.7	3	20	0.55	ctgttgatgGCgcagagcatgctacagaagg
291	ctgcctgatcXXcagcatggtcaatcc	27	61	64.3	3	14	0.59	ctgcctgatcGCcagcatggtcaatcc	catgctctgcctgatcXXcagcatgg	26	60.8	64.3	2	16	0.62	ccatgctgGCgatcaggcagagcatg
293	cXXXgtcaatcccgtgatttacgccctg	28	61	65.8	2	24	0.61	cGCcgtcaatcccgtgatttacgccctg	ctgcctgatcaacagcXXXgtcaatcccgtgattt	35	64.4	67.9	2	16	0.54	aaatcacgggattgacgGCgctgttgatcaggcag	additional point mutation
294	gGXcaatcccgtgatttacgccctg	25	60.8	62.6	2	21	0.6	gGCcaatcccgtgatttacgccctg	ctgatcaacagcatgGXcaatcccgtgatttacg	34	64.4	65.6	2	15	0.5	cgtaaatcacgggattgGCcatgctgttgatcag
295	ggtcXXtcccgtgatttacgccctg	25	60.6	64.2	2	18	0.64	ggtcGCtcccgtgatttacgccctg	gatcaacagcatggtcXXtcccgtgatttacg	32	63	65.7	2	16	0.53	cgtaaatcacgggaGCgaccatgctgttgatc
296	atXCcgtgatttacgccctgcgcag	25	60.8	62.6	2	20	0.6	atGCcgtgatttacgccctgcgcag	caacagcatggtcaatXCcgtgatttacgccctg	34	65.6	66.8	2	16	0.53	cagggcgtaaatcacgGCattgaccatgctgttg	failed sequencing
297	atcccGXXatttacgccctgcgcag	25	60.6	64.2	2	17	0.64	atcccGCcatttacgccctgcgcag	cagcatggtcaatcccGXXatttacgccctg	31	64.3	67	2	16	0.58	cagggcgtaaatgGCgggattgaccatgctg	failed sequencing x2
298	atcccgtgXXttacgccctgcgcag	25	62.4	65.9	2	14	0.68	atcccgtgGCttacgccctgcgcag	catggtcaatcccgtgXXttacgccctg	28	62.7	65.8	2	16	0.61	cagggcgtaaGCcacgggattgaccatg	failed sequencing x2
299	tgattXXcgccctgcgcagcggcgaaatc	29	65.8	68.6	2	21	0.66	tgattGCcgccctgcgcagcggcgaaatc	gtcaatcccgtgattXXcgccctgcgcagc	30	67.2	69.8	2	15	0.67	gctgcgcagggcgGCaatcacgggattgac	failed sequencing
300	atttacGXCctgcgcagcggcgaaatc	27	62.7	62.8	2	18	0.56	atttacGtCctgcgcagcggcgaaatc	caatcccgtgatttacGXCctgcgcagcgg	30	67.2	67.1	2	16	0.6	ccgctgcgcagGaCgtaaatcacgggattg
301	tttacgccXXXcgcagcggcgaaatcc	27	62.5	67.3	3	16	0.67	tttacgccGCccgcagcggcgaaatcc	caatcccgtgatttacgccXXXcgcagcggc	31	67.2	71	2	19	0.68	gccgctgcggGCggcgtaaatcacgggattg
302	ccctgXXcagcggcgaaatccgttc	25	62.4	65.9	2	17	0.68	ccctgGCcagcggcgaaatccgttc	gtgatttacgccctgXXcagcggcgaaatc	30	64.3	67.1	2	15	0.6	gatttcgccgctgGCcagggcgtaaatcac
303	ccctgcgcXXcggcgaaatccgttc	25	64.2	67.5	2	14	0.72	ccctgcgcGCcggcgaaatccgttc	gatttacgccctgcgcXXcggcgaaatc	28	64.3	67.2	2	16	0.64	gatttcgccgGCgcgcagggcgtaaatc
304	tgcgcagcGXcgaaatccgttcctc	25	62.5	64.2	2	14	0.64	tgcgcagcGCcgaaatccgttcctc	gatttacgccctgcgcagcGXcgaaatccgt	31	67.1	68.3	2	19	0.61	acggatttcgGCgctgcgcagggcgtaaatc	failed sequencing x2
305	tgcgcagcggcGXXatccgttcctcc	26	65.9	69	3	12	0.73	tgcgcagcggcGCcatccgttcctcc	cctgcgcagcggcGXXatccgttcct	26	65.9	69	3	13	0.73	aggaacggatgGCgccgctgcgcagg
306	gcggcgaaXXccgttcctccgcccac	26	67.6	70.6	2	15	0.77	gcggcgaaGCccgttcctccgcccac	ctgcgcagcggcgaaXXccgttcctcc	27	67.5	70.4	2	15	0.74	ggaggaacggGCttcgccgctgcgcag
307	ggcgaaatcXXttcctccgcccaccattg	29	64.3	67.2	2	17	0.62	ggcgaaatcGCttcctccgcccaccattg	ctgcgcagcggcgaaatcXXttcctccgc	29	67.3	70	2	18	0.69	gcggaggaaGCgatttcgccgctgcgcag	failed sequencing
308	gaaatccgtXCctccgcccaccattg	26	62.6	64.3	2	14	0.62	gaaatccgtGCctccgcccaccattg	cagcggcgaaatccgtXCctccgccca	27	67.4	68.8	2	16	0.7	tgggcggagGCacggatttcgccgctg	failed sequencing
309	gaaatccgttccXCcgcccaccattgcctg	30	67.2	68.5	2	15	0.63	gaaatccgttccGCcgcccaccattgcctg	cagcggcgaaatccgttccXCcgccca	27	67.4	68.8	2	19	0.7	tgggcgGCggaacggatttcgccgctg
310	ctccGXCcaccattgcctggcccac	25	65.9	65.9	2	18	0.68	ctccGtCcaccattgcctggcccac	gaaatccgttcctccGXCcaccattgcctgg	31	67.1	67	2	15	0.58	ccaggcaatggtgGaCggaggaacggatttc
311	ctccgccXXccattgcctggcccac	25	66	69.2	2	15	0.76	ctccgccGCccattgcctggcccac	gaaatccgttcctccgccXXccattgcctgg	31	67.2	69.7	2	18	0.65	ccaggcaatggGCggcggaggaacggatttc
312	ccgcccacXXttgcctggcccactg	25	66	69.2	2	14	0.76	ccgcccacGCttgcctggcccactg	cgttcctccgcccacXXttgcctggcc	27	67.5	70.4	3	15	0.74	ggccaggcaaGCgtgggcggaggaacg	failed sequencing
313	gcccaccatXXcctggcccactggaag	27	65.9	68.8	2	15	0.7	gcccaccatGCcctggcccactggaag	gttcctccgcccaccatXXcctggccca	28	67.4	70.2	2	17	0.71	tgggccaggGCatggtgggcggaggaac
314	ccaccattgcXXXgcccactggaagaag	28	62.6	67.2	2	15	0.64	ccaccattgcGCcgcccactggaagaag	ctccgcccaccattgcXXXgcccact	26	64.2	69	2	16	0.73	agtgggcgGCgcaatggtgggcggag
315	caccattgcctgGXCcactggaagaagtg	29	64.3	64.3	2	14	0.55	caccattgcctgGtCcactggaagaagtg	ctccgcccaccattgcctgGXCcactg	27	67.4	67.3	2	19	0.67	cagtgGaCcaggcaatggtgggcggag
316	cctggccXXctggaagaagtgcgtc	25	62.4	65.9	2	15	0.68	cctggccGCctggaagaagtgcgtc	caccattgcctggccXXctggaagaagt	28	62.7	65.8	2	15	0.61	acttcttccagGCggccaggcaatggtg
317	ccacXXXaagaagtgcgtccgcggtc	26	62.4	67.4	2	19	0.69	ccacGCcaagaagtgcgtccgcggtc	cattgcctggcccacXXXaagaagtgcgtcc	31	65.8	69.7	2	15	0.65	ggacgcacttcttgGCgtgggccaggcaatg	primer tandem repeat
318	ccactggXXXaagtgcgtccgcggtc	26	64.2	69	2	16	0.73	ccactggGCcaagtgcgtccgcggtc	cattgcctggcccactggXXXaagtgcgtcc	31	67.2	71	2	18	0.68	ggacgcacttgGCccagtgggccaggcaatg
319	actggaagXXXtgcgtccgcggtctg	26	62.4	67.4	2	15	0.69	actggaagGCctgcgtccgcggtctg	ctggcccactggaagXXXtgcgtccgc	27	65.9	70.4	2	15	0.74	gcggacgcagGCcttccagtgggccag	failed sequencing
320	ctggaagaagXXcgtccgcggtctgggttc	30	67.2	69.8	2	17	0.67	ctggaagaagGCcgtccgcggtctgggttc	ctggcccactggaagaagXXcgtccgcg	28	67.4	70.2	2	18	0.71	cgcggacgGCcttcttccagtgggccag	primer misannealing
321	agaagtgcGXccgcggtctgggttc	25	64.2	65.9	2	14	0.68	agaagtgcGCccgcggtctgggttc	cactggaagaagtgcGXccgcggtctg	27	65.8	67.3	2	15	0.67	cagaccgcggGCgcacttcttccagtg	failed sequencing
322	gtgcgtcXXcggtctgggttccgag	25	64.2	67.5	2	15	0.72	gtgcgtcGCcggtctgggttccgag	ctggaagaagtgcgtcXXcggtctgggtt	29	64.3	67.2	2	16	0.62	aacccagaccgGCgacgcacttcttccag
323	gtccgcGXtctgggttccgaggccaaag	28	67.3	68.7	2	19	0.68	gtccgcGCtctgggttccgaggccaaag	gaagaagtgcgtccgcGXtctgggttccga	30	67.2	68.5	2	16	0.63	tcggaacccagaGCgcggacgcacttcttc
324	ccgcggtXXXggttccgaggccaaag	26	64.2	69	2	16	0.73	ccgcggtGCcggttccgaggccaaag	gaagtgcgtccgcggtXXXggttccgagg	29	67.4	71.4	2	16	0.72	cctcggaaccgGCaccgcggacgcacttc
325	ccgcggtctgGXttccgaggccaaagag	28	67.3	68.7	2	15	0.68	ccgcggtctgGCttccgaggccaaagag	gtgcgtccgcggtctgGXttccgagg	26	67.5	69	2	16	0.73	cctcggaaGCcagaccgcggacgcac
326	gtctgggtXCcgaggccaaagaggag	26	64.2	65.8	2	15	0.65	gtctgggtGCcgaggccaaagaggag	gtccgcggtctgggtXCcgaggccaaa	27	67.4	68.8	2	15	0.7	tttggcctcgGCacccagaccgcggac
327	ctgggttccGXXgccaaagaggaggctc	28	65.8	68.7	2	16	0.68	ctgggttccGCcgccaaagaggaggctc	gtccgcggtctgggttccGXXgccaaaga	29	67.3	70	2	18	0.69	tctttggcgGCggaacccagaccgcggac
328	gttccgagGXCaaagaggaggctcc	25	62.5	62.6	3	14	0.6	gttccgagGtCaaagaggaggctcc	ggtctgggttccgagGXCaaagaggag	27	64.3	64.3	3	15	0.59	ctcctctttGaCctcggaacccagacc
329	cgaggccXXXgaggaggctccccgtag	27	67.6	71.9	2	17	0.78	cgaggccGCcgaggaggctccccgtag	ctgggttccgaggccXXXgaggaggctc	28	67.5	71.6	2	15	0.75	gagcctcctcgGCggcctcggaacccag	failed sequencing	primer tandem repeat
330	aggccaaaGXXgaggctccccgtag	25	62.4	65.9	2	14	0.68	aggccaaaGCcgaggctccccgtag	ggttccgaggccaaaGXXgaggctccc	27	65.9	68.8	3	15	0.7	gggagcctcgGCtttggcctcggaacc
331	ccaaagagGXXgctccccgtagcag	25	62.4	65.9	2	14	0.68	ccaaagagGCcgctccccgtagcag	gttccgaggccaaagagGXXgctccccgt	29	67.3	70	2	17	0.69	acggggagcgGCctctttggcctcggaac
332	agaggagGXXccccgtagcagcgtc	25	64.2	65.9	2	15	0.68	agaggagGtgccccgtagcagcgtc	gaggccaaagaggagGXXccccgtagca	28	65.8	67.2	2	15	0.64	tgctacggggcaCctcctctttggcctc
333	gaggaggctXCccgtagcagcgtcac	26	65.9	67.4	2	14	0.69	gaggaggctGCccgtagcagcgtcac	gaggccaaagaggaggctXCccgtagcag	29	67.2	68.6	2	18	0.66	ctgctacggGCagcctcctctttggcctc	failed sequencing
334	gctcccXXtagcagcgtcaccgaaac	26	62.5	65.8	2	17	0.65	gctcccGCtagcagcgtcaccgaaac	caaagaggaggctcccXXtagcagcgtcac	30	65.8	68.5	2	16	0.63	gtgacgctgctaGCgggagcctcctctttg	primer misannealing
335	gctccccgtXXcagcgtcaccgaaac	26	64.2	67.4	2	14	0.69	gctccccgtGCcagcgtcaccgaaac	gaggaggctccccgtXXcagcgtcac	26	65.9	69	2	15	0.73	gtgacgctgGCacggggagcctcctc
336	ccgtagcXXcgtcaccgaaaccgaag	26	62.5	65.8	2	16	0.65	ccgtagcGCcgtcaccgaaaccgaag	gaggctccccgtagcXXcgtcaccgaaa	28	65.8	68.7	2	15	0.68	tttcggtgacgGCgctacggggagcctc	failed sequencing
337	gtagcagcGXcaccgaaaccgaagc	25	62.5	64.2	3	14	0.64	gtagcagcGCcaccgaaaccgaagc	gctccccgtagcagcGXcaccgaaacc	27	67.4	68.8	3	15	0.7	ggtttcggtgGCgctgctacggggagc
338	gcagcgtcXCcgaaaccgaagccgac	26	65.9	67.4	2	15	0.69	gcagcgtcGCcgaaaccgaagccgac	ctccccgtagcagcgtcXCcgaaaccgaa	29	67.2	68.6	2	17	0.66	ttcggtttcgGCgacgctgctacggggag
339	gtcaccGXXaccgaagccgacggcaag	27	65.9	68.8	2	18	0.7	gtcaccGCcaccgaagccgacggcaag	cgtagcagcgtcaccGXXaccgaagccga	29	67.3	70	3	15	0.69	tcggcttcggtgGCggtgacgctgctacg
340	tcaccgaaXCcgaagccgacggcaag	26	64.2	65.8	2	15	0.65	tcaccgaaGCcgaagccgacggcaag	gtagcagcgtcaccgaaXCcgaagccgac	29	67.2	68.6	2	17	0.66	gtcggcttcgGCttcggtgacgctgctac	primer tandem repeat
341	accgaaaccGXXgccgacggcaagattac	29	64.3	67.2	2	17	0.62	accgaaaccGCcgccgacggcaagattac	cagcgtcaccgaaaccGXXgccgacgg	27	67.5	70.4	2	16	0.74	ccgtcggcgGCggtttcggtgacgctg
342	gaaGXCgacggcaagattaccccttg	26	61	61.1	2	20	0.54	gaaGtCgacggcaagattaccccttg	gtcaccgaaaccgaaGXCgacggcaagattac	32	65.7	65.7	2	15	0.53	gtaatcttgccgtcGaCttcggtttcggtgac
343	gaagccGXcggcaagattaccccttg	26	62.6	64.3	2	17	0.62	gaagccGCcggcaagattaccccttg	caccgaaaccgaagccGXcggcaagattac	30	65.7	67.1	2	16	0.6	gtaatcttgccgGCggcttcggtttcggtg
344	agccgacGXcaagattaccccttgg	25	60.8	62.6	3	15	0.6	agccgacGCcaagattaccccttgg	gaaaccgaagccgacGXcaagattaccc	28	62.8	64.3	2	15	0.57	gggtaatcttgGCgtcggcttcggtttc
345	acggcXXXattaccccttggcccgatag	28	62.6	67.2	2	20	0.64	acggcGCcattaccccttggcccgatag	gaaaccgaagccgacggcXXXattaccccttgg	33	67.1	70.6	2	18	0.64	ccaaggggtaatgGCgccgtcggcttcggtttc
346	ggcaagXXtaccccttggcccgatag	26	62.5	65.8	2	17	0.65	ggcaagGCtaccccttggcccgatag	gaagccgacggcaagXXtaccccttggcc	29	67.3	70	2	15	0.69	ggccaaggggtaGCcttgccgtcggcttc
347	ggcaagattXCcccttggcccgatag	26	62.6	64.3	2	14	0.62	ggcaagattGCcccttggcccgatag	gaagccgacggcaagattXCcccttggcc	29	67.2	68.6	2	18	0.66	ggccaagggGCaatcttgccgtcggcttc	failed sequencing
348	taccXCttggcccgatagccgcgatc	26	64.2	65.8	2	19	0.65	taccGCttggcccgatagccgcgatc	gacggcaagattaccXCttggcccgatagcc	31	67.1	68.3	2	15	0.61	ggctatcgggccaaGCggtaatcttgccgtc
349	acccctXXXcccgatagccgcgatc	25	62.3	67.5	2	16	0.72	acccctGCccccgatagccgcgatc	gacggcaagattacccctXXXcccgatagccg	32	67.2	70.8	2	18	0.66	cggctatcggggGCaggggtaatcttgccgtc	failed sequencing
350	cccttggXCcgatagccgcgatctg	25	64.2	65.9	2	15	0.68	cccttggGCcgatagccgcgatctg	caagattaccccttggXCcgatagccgcg	29	65.8	67.2	2	16	0.62	cgcggctatcgGCccaaggggtaatcttg
351	ttggcccGXtagccgcgatctggac	25	64.2	65.9	2	15	0.68	ttggcccGCtagccgcgatctggac	gattaccccttggcccGXtagccgcgatc	29	67.2	68.6	2	16	0.66	gatcgcggctaGCgggccaaggggtaatc
352	ggcccgatXXccgcgatctggacctg	26	65.9	69	2	15	0.73	ggcccgatGCccgcgatctggacctg	gattaccccttggcccgatXXccgcgatctg	31	67.2	69.7	2	19	0.65	cagatcgcggGCatcgggccaaggggtaatc
353	ccgatagcXXcgatctggacctgag	25	60.6	64.2	2	14	0.64	ccgatagcGCcgatctggacctgag	ccttggcccgatagcXXcgatctggac	27	64.2	67.3	3	15	0.67	gtccagatcgGCgctatcgggccaagg
354	gatagccgcGXtctggacctgagcgac	27	65.8	67.3	2	15	0.67	gatagccgcGCtctggacctgagcgac	cttggcccgatagccgcGXtctggacct	28	67.3	68.7	2	17	0.68	aggtccagaGCgcggctatcgggccaag	failed sequencing
355	agccgcgatXXXgacctgagcgactg	26	62.4	67.4	2	14	0.69	agccgcgatGCcgacctgagcgactg	cttggcccgatagccgcgatXXXgacctgag	31	67.2	71	2	20	0.68	ctcaggtcgGCatcgcggctatcgggccaag	failed sequencing x2
356	gcgatctgGXcctgagcgactgtgg	25	64.2	65.9	3	14	0.68	gcgatctgGCcctgagcgactgtgg	gatagccgcgatctgGXcctgagcgac	27	65.8	67.3	2	15	0.67	gtcgctcaggGCcagatcgcggctatc	failed sequencing
357	cgatctggacXXXagcgactgtggttc	27	60.8	65.8	2	14	0.63	cgatctggacGCcagcgactgtggttc	gatagccgcgatctggacXXXagcgact	28	62.6	67.2	2	18	0.64	agtcgctgGCgtccagatcgcggctatc	failed sequencing
358	cctgXXcgactgtggttccggcctg	25	64.2	67.5	2	18	0.72	cctgGCcgactgtggttccggcctg	cgatctggacctgXXcgactgtggttccg	29	65.8	68.6	3	13	0.66	cggaaccacagtcgGCcaggtccagatcg	failed sequencing
359	cctgagcGXctgtggttccggcctg	25	65.9	67.5	2	15	0.72	cctgagcGCctgtggttccggcctg	gatctggacctgagcGXctgtggttccg	28	65.8	67.2	2	15	0.64	cggaaccacagGCgctcaggtccagatc
360	gagcgacXXtggttccggcctggag	25	64.2	67.5	2	15	0.72	gagcgacGCtggttccggcctggag	ctggacctgagcgacXXtggttccggcc	28	67.4	70.2	2	15	0.71	ggccggaaccaGCgtcgctcaggtccag
	min	25	60.4	61	2	11	0.5		min	25	60.4	61.4	2	13	0.47
	max	32	67.8	71.9	3	24	0.8		max	37	67.6	71.6	3	22	0.77
	average	25.9708	63.0284	65.9512	2.1462	15.6637	0.658626		average	28.7632	65.4325	67.9275	2.12573	16.0117	0.646404
Note: positions 52,76,93,117,118,130,136,151,205,209,212,247,251,283,284,288,290,292 were used for initial optimisation of the PCR conditions and are therefore not included in the high throughput mutagenesis data
